# Supplementary material for: Health Care Costs Attributable to Prostate Cancer in British Columbia, Canada: A Population-Based Cohort Study
Source: Curr Oncol. 2023 Mar 8;30(3):3176–88. doi: 10.3390/curroncol30030240 (PMC10047657; doi:10.3390/curroncol30030240)
Supplement: Supplementary file 1 [file curroncol-30-00240-s001.zip]

Archive with 1 entries (1 files):
- curroncol-2244892-supplementary.pdf
